# Supplementary material for: Zika Virus Infection Is More Highly Replicative and Transmissible by Extracellular Vesicles in Human than in Mouse Neuronal Cells
Source: Int J Mol Sci. 2025 Nov 27;26(23):11500. doi: 10.3390/ijms262311500 (PMC12692108; doi:10.3390/ijms262311500)
Supplement: Supplementary file 1 [file ijms-26-11500-s001.zip]

Archive with 1 entries (1 files):
- ijms-3842198-supplementary.pdf
